# Supplementary material for: Epidemics, Lockdown Measures and Vulnerable Populations: A Mixed-Methods Systematic Review of the Evidence of Impacts on Mother and Child Health in Low-and Lower-Middle-Income Countries
Source: Int J Health Policy Manag. 2021 Nov 7;11(10):2003–21. doi: 10.34172/ijhpm.2021.155 (PMC9808285; doi:10.34172/ijhpm.2021.155)
Supplement: Supplementary file 2 — List of Papers Included in the Review. [file ijhpm-11-2003-s002.xlsx]

## Sheet: Sheet1
Authors	Year	Title	Journal
Sharma A.J.and M. A. Subramanyam	2020	A cross-sectional study of psychological wellbeing of Indian adults during the Covid-19 lockdown: Different strokes for different folks	PLoS One
Darvishi E., S. Golestan, F. Demehri and S. Jamalnia	2020	A Cross-Sectional Study on Cognitive Errors and Obsessive-Compulsive Disorders among Young People During the Outbreak of Coronavirus Disease 2019	Activitas Nervosa Superior
Kodish S.R., F. Bio, R. Oemcke, J. Conteh, J. M. Beauliere, S. Pyne-Bailey, F. Rohner, I. Ngnie-Teta, M. B. Jalloh and J. P. Wirth	2019	A qualitative study to understand how Ebola Virus Disease affected nutrition in Sierra Leone-A food value-chain framework for improving future response strategies	PLoS Negl Trop Dis
Gichuna S., R. Hassan, T. Sanders, R. Campbell, M. Mutonyi and P. Mwangi	2020	Access to Healthcare in a time of COVID-19: Sex Workers in Crisis in Nairobi, Kenya	Glob Public Health
Bhumika	2020	Challenges for work-life balance during COVID-19 induced nationwide lockdown: exploring gender difference in emotional exhaustion in the Indian setting	Gender in Management
Siekmans K., S. Sohani, T. Boima, F. Koffa, L. Basil and S. Laaziz	2017	Community-based health care is an essential component of a resilient health system: evidence from Ebola outbreak in Liberia	BMC public health
Kodish S.R., A. Simen-Kapeu, J. X. Beauliere, I. Ngnie-Teta, M. B. Jalloh, S. Pyne-Bailey, H. Schwartz and J. P. Wirth	2019	Consensus building around nutrition lessons from the 2014-16 Ebola virus disease outbreak in Guinea and Sierra Leone	Health Policy and Planning
Aura C.M., Neyameya C. et al	2020	Consequences of calamities and their management: The case of COVID-19 pandemic and flooding on inland capture fisheries in Kenya	Journal of Great Lakes Research
Saleem T., N. Sheikh, M. H. Abbasi, I. Javed and M. B. khawar	2020	COVID-19 containment and its unrestrained impact on epilepsy management in resource-limited areas of Pakistan	Epilepsy and Behavior
Ammar A., H. Chtourou, O. Boukhris, K. Trabelsi, L. Masmoudi, M. Brach, B. Bouaziz, E. Bentlage, D. How, M. Ahmed, P. Mueller, N. Mueller, H. Hsouna, A. Aloui, O. Hammouda, L. L. Paineiras-Domingos, A. Braakman-Jansen, C. Wrede, S. Bastoni, C. S. Pernambuco, L. Mataruna, M. Taheri, K. Irandoust, A. Khacharem, N. L. Bragazzi, J. Strahler, J. A. Washif, A. Andreeva, S. C. Khoshnami, E. Samara, V. Z…	2020	COVID-19 Home Confinement Negatively Impacts Social Participation and Life Satisfaction: A Worldwide Multicenter Study	Int J Environ Res Public Health
Mottaleb K.A., M. Mainuddin and T. Sonobe	2020	COVID-19 induced economic loss and ensuring food security for vulnerable groups: Policy implications from Bangladesh	PLoS One
Gutierrez-Romero R et al	2020	COVID-19 response needs to broaden financial inclusion to curb the rise in Poverty	World Development
Chelo D., I. Mekone Nkwelle, F. Nguefack, H. D. Mbassi Awa, D. Enyama, S. Nguefack, D. Noukeu Njinkui, J. Tony Nengom, G. Nguefack-Tsague and P. O. Koki Ndombo	2020	Decrease in Hospitalizations and Increase in Deaths during the Covid-19 Epidemic in a Pediatric Hospital, Yaounde-Cameroon and Prediction for the Coming Months	Fetal and Pediatric Pathology
Roberton T, Carter et al	2020	Early estimates of the indirect effects of the COVID-19 pandemic on maternal and child mortality in low-income and middle-income countries: a modelling study	Lancet Global Health
Dutta K., R. Mukherjee, D. Sen and S. Sahu	2020	Effect of COVID-19 lockdown on sleep behavior and screen exposure time: an observational study among Indian school children	Biological Rhythm Research
Delamou A., A. M. E. Ayadi, S. Sidibe, T. Delvaux, B. S. Camara, S. D. Sandouno, A. H. Beavogui, G. W. Rutherford, J. Okumura, W. H. Zhang and V. De Brouwere	2017	Effect of Ebola virus disease on maternal and child health services in Guinea: a retrospective observational cohort study	Lancet Global Health
Kc Ashish., R. Gurung, M. V. Kinney, A. K. Sunny, M. Moinuddin, O. Basnet, P. Paudel, P. Bhattarai, K. Subedi, M. P. Shrestha, J. E. Lawn and M. Målqvist	2020	Effect of the COVID-19 pandemic response on intrapartum care, stillbirth, and neonatal mortality outcomes in Nepal: a prospective observational study	Lancet Global Health
Plucinski M.M., T. Guilavogui, S. Sidikiba, N. Diakité, S. Diakité, M. Dioubaté, I. Bah, I. Hennessee, J. K. Butts, E. S. Halsey, P. D. McElroy, S. P. Kachur, J. Aboulhab, R. James and M. Keita	2015	Effect of the Ebola-virus-disease epidemic on malaria case management in Guinea, 2014: a cross-sectional survey of health facilities	Lancet Infect Dis
Ammar A., M. Brach, K. Trabelsi, H. Chtourou, O. Boukhris, L. Masmoudi, B. Bouaziz, E. Bentlage, D. How, M. Ahmed, P. Müller, N. Müller, A. Aloui, O. Hammouda, L. L. Paineiras-Domingos, A. Braakman-Jansen, C. Wrede, S. Bastoni, C. S. Pernambuco, L. Mataruna, M. Taheri, K. Irandoust, A. Khacharem, N. L. Bragazzi, K. Chamari, J. M. Glenn, N. T. Bott, F. Gargouri, L. Chaari, H. Batatia, G. M. Ali, O…	2020	Effects of COVID-19 home confinement on eating behaviour and physical activity: Results of the ECLB-COVID19 international online survey	Nutrients
Parpia A.S., M. L. Ndeffo-Mbah, N. S. Wenzel and A. P. Galvani	2016	Effects of Response to 2014-2015 Ebola Outbreak on Deaths from Malaria, HIV/AIDS, and Tuberculosis, West Africa	Emerg Infect Dis
Ly J., V. Sathananthan, T. Griffiths, Z. Kanjee, A. Kenny, N. Gordon, G. Basu, D. Battistoli, L. Dorr, B. Lorenzen, D. R. Thomson, A. Waters, U. G. Moore, R. Roberts, W. L. Smith, M. J. Siedner and J. D. Kraemer	2016	Facility-Based Delivery during the Ebola Virus Disease Epidemic in Rural Liberia: Analysis from a Cross-Sectional, Population-Based Household Survey	PLoS Med
Mohapatra S.	2020	Gender differentiated economic responses to crises in developing countries: insights for COVID-19 recovery policies	Review of Economics of the Household
McQuilkin P.A. , K. Udhayashankar, M. Niescierenko and L. Maranda	2017	Health-Care Access during the Ebola Virus Epidemic in Liberia	Am J Trop Med Hyg
Ali M., G. U. Ahsan, R. Khan, H. R. Khan and A. Hossain	2020	Immediate impact of stay-at-home orders to control COVID-19 transmission on mental well-being in Bangladeshi adults: Patterns, Explanations, and future directions	BMC Res Notes
Hamadani J.D, Hasan M.I et al	2020	Immediate impact of stay-at-home orders to control COVID-19 transmission on socioeconomic conditions, food insecurity, mental health, and intimate partner violence in Bangladeshi women and their families: an interrupted time series	Lancet Global Health
Hung Y.W., M. R. Law, L. Cheng, S. Abramowitz, L. Alcayna-Stevens, G. Lurton, S. M. Mayaka, R. Olekhnovitch, G. Kyomba, H. Ruton, S. Y. Ramazani and K. A. Grepin	2020	Impact of a free care policy on the utilisation of health services during an Ebola outbreak in the Democratic Republic of Congo: an interrupted time-series analysis	BMJ Global Health
Yeasmin S., R. Banik, S. Hossain, M. N. Hossain, R. Mahumud, N. Salma and M. M. Hossain	2020	Impact of COVID-19 pandemic on the mental health of children in Bangladesh: A cross-sectional study	Children and Youth Services Review
Chandir S., D. A. Siddiqi, M. Mehmood, H. Setayesh, M. Siddique, A. Mirza, R. Soundardjee, V. K. Dharma, M. T. Shah, S. Abdullah, M. A. Akhter, A. Ali Khan and A. J. Khan	2020	Impact of COVID-19 pandemic response on uptake of routine immunizations in Sindh, Pakistan: An analysis of provincial electronic immunization registry data	Vaccine
Quaglio G., F. Tognon, L. Finos, D. Bome, S. Sesay, A. Kebbie, F. Di Gennaro, B. S. Camara, C. Marotta, V. Pisani, Z. Bangura, D. Pizzol, A. Saracino, W. Mazzucco, S. Jones and G. Putoto	2019	Impact of Ebola outbreak on reproductive health services in a rural district of Sierra Leone: a prospective observational study	BMJ Open
Awucha N.E., O. Chinelo Janefrances, A. Chima Meshach, J. Chiamaka Henrietta, A. Ibilolia Daniel and N. Esther Chidiebere	2020	Impact of the COVID-19 Pandemic on Consumers' Access to Essential Medicines in Nigeria	Am J Trop Med Hyg
Sun X.J., T. T. Samba, J. Y. Yao, W. W. Yin, L. Xiao, F. Q. Liu, X. Q. Liu, J. K. Zhou, Z. Kou Q., H. W. Fan, H. Zhang, A. Williams, P. M. Lansana and Z. D. Yin	2017	Impact of the Ebola outbreak on routine immunization in western area, Sierra Leone - a field survey from an Ebola epidemic area	Bmc Public Health
Ceballos, Francisco; Kannan, Samyuktha; Kramer, Berber	2020	Impacts of a National Lockdown on Smallholder Farmers' Income and Food Security: Empirical Evidence from Two States in India	World Development
Sama Kaur B., P. Kaur, P. S. Thind, M. K. Verma, M. Kaur and D. D. Singh	2020	Implications of COVID-19-induced nationwide lockdown on children's behaviour in Punjab, India	Child: Care, Health and Development
Weiss, Bertozzi-Villa et al	2020	Indirect effects of the COVID-19 pandemic on malaria intervention coverage, morbidity, and mortality in Africa: a geospatial modelling analysis	Lancet Infect Dis
Salama M., L. Ataman-Millhouse, M. Braham, K. Berjeb, M. Khrouf, J. K. Rodrigues, F. M. Reis, T. C. Silva, F. Sánchez, S. Romero, J. Smitz, L. Vásquez, M. Vega, F. Sobral, G. Terrado, M. G. Lombardi, A. Scarella, M. T. Bourlon, H. Verduzco-Aguirre, A. M. Sánchez, S. K. Adiga, P. Tholeti, K. S. Udupa, N. Mahajan, M. Patil, R. Dalvi, C. Venter, G. Demetriou, J. Geel, R. Quintana, G. Rodriguez, T. Q…	2020	Installing oncofertility programs for common cancers in limited resource settings (Repro-Can-OPEN Study): An extrapolation during the global crisis of Coronavirus (COVID-19) pandemic	J Assist Reprod Genet
Jewell B.L., E. Mudimu, J. Stover, D. Ten Brink, A. N. Phillips, J. A. Smith, R. Martin-Hughes, Y. Teng, R. Glaubius, S. G. Mahiane, L. Bansi-Matharu, I. Taramusi, N. Chagoma, M. Morrison, M. Doherty, K. Marsh, A. Bershteyn, T. B. Hallett and S. L. Kelly	2020	Potential effects of disruption to HIV programmes in sub-Saharan Africa caused by COVID-19: results from multiple mathematical models	Lancet HIV
Hogan et al	2020	Potential impact of the COVID-19 pandemic on HIV, tuberculosis, and malaria in low-income and middle-income countries: a modelling study	Lancet Global Health
Bell D., K. S. Hansen, A. N. Kiragga, A. Kambugu, J. Kissa and A. K. Mbonye	2020	Predicting the Impact of COVID-19 and the Potential Impact of the Public Health Response on Disease Burden in Uganda	Am J Trop Med Hyg
Carias C., B. Greening, Jr., C. G. Campbell, M. I. Meltzer and M. J. Hamel	2016	Preventive malaria treatment for contacts of patients with Ebola virus disease in the context of the west Africa 2014-15 Ebola virus disease response: an economic analysis	Lancet Infect Dis
Pandey D., S. Bansal, S. Goyal, A. Garg, N. Sethi, D. I. Pothiyill, E. S. Sreelakshmi, M. G. Sayyad and R. Sethi	2020	Psychological impact of mass quarantine on population during pandemics-The COVID-19 Lock-Down (COLD) study	PLoS One
Takahashi S., C. J. Metcalf, M. J. Ferrari, W. J. Moss, S. A. Truelove, A. J. Tatem, B. T. Grenfell and J. Lessler	2015	Reduced vaccination and the risk of measles and other childhood infections post-Ebola	Science
Abbas K, Procter S, et al	2020	Routine childhood immunisation during the COVID-19 pandemic in Africa: a benefit-risk analysis of health benefits versus excess risk of SARS-CoV-2 infection	Lancet Global Health
Wagenaar B.H., O. Augusto, J. Beste, S. J. Toomay, E. Wickett, N. Dunbar, L. Bawo and C. S. Wesseh	2018	The 2014-2015 Ebola virus disease outbreak and primary healthcare delivery in Liberia: Time-series analyses for 2010-2016	PLoS Med
Kolie D., B. S. Camara, A. Delamou, A. H. Beavogul, V. Hermans, J. K. Edwards, G. Benedetti, C. P. Muller, J. van Griensven and R. Zachariah	2018	The Ebola-effect in Guinea 2014-15: Tangled trends of malaria care in children under-five	Plos One
Mathew N., I. Deborah, T. Karonga and C. Rumbidzai	2020	The impact of COVID-19 lockdown in a developing country: narratives of self-employed women in Ndola, Zambia	Health Care for Women International
Sediri S., Y. Zgueb, S. Ouanes, U. Ouali, S. Bourgou, R. Jomli and F. Nacef	2020	Women’s mental health: acute impact of COVID-19 pandemic on domestic violence	Archives of Women's Mental Health
