# Supplementary material for: Epidemics, Lockdown Measures and Vulnerable Populations: A Mixed-Methods Systematic Review of the Evidence of Impacts on Mother and Child Health in Low-and Lower-Middle-Income Countries
Source: Int J Health Policy Manag. 2021 Nov 7;11(10):2003–21. doi: 10.34172/ijhpm.2021.155 (PMC9808285; doi:10.34172/ijhpm.2021.155)
Supplement: Supplementary file 4 — List of Papers Excluded, With Reason for Exclusion. [file ijhpm-11-2003-s004.xlsx]

## Sheet: Level 1 screening
Title	Year	Authors	Journal	Kevin Deane	Reason for exclusion	Comment	Nasir Osman	Reason for exclusion	Comments
[Ebola contacts' surveillance: social impact and ethical issues in Senegal]	2016	A. Desclaux, A. G. Ndione, D. Badji and K. Sow	Bull Soc Pathol Exot	Exclude	Not specific to children and women	Article is in French	Include
[Impact of COVID-19 on ophthalmology consultations: survey among 35 ophthalmologists]	2020	S. Louaya, O. Moustaine, M. Badaoui, Y. Hnach, A. Alaayoud and S. Chatoui	Pan Afr Med J	Exclude	Not specific to children and women		Exclude	Other (please specify)	Not english
[Personal protective and healthcare seeking behaviors urban residents before and during an influenza pandemic in Beijing]	2009	J. H. Zhao, X. L. Zhou, Y. Su, X. H. Jiang, L. J. Zhang, H. L. Ma, G. Q. Shi, B. P. Zhu and G. Zeng	Zhonghua Liu Xing Bing Xue Za Zhi	Exclude	Other (please specify)	Does not address impact	Exclude	Not from LICs or lower-MICs
A cross-sectional study of psychological wellbeing of Indian adults during the Covid-19 lockdown: Different strokes for different folks	2020	A. J. Sharma and M. A. Subramanyam	PLoS One	Include		Not strictly just women but focuses on gender differences	Include
A Cross-Sectional Study on Cognitive Errors and Obsessive-Compulsive Disorders among Young People During the Outbreak of Coronavirus Disease 2019	2020	E. Darvishi, S. Golestan, F. Demehri and S. Jamalnia	Activitas Nervosa Superior	Include			Include
A framework for identifying and mitigating the equity harms of COVID-19 policy interventions	2020	R. E. Glover, M. C. I. van Schalkwyk, E. A. Akl, E. Kristjannson, T. Lotfi, J. Petkovic, M. P. Petticrew, K. Pottie, P. Tugwell and V. Welch	Journal of Clinical Epidemiology	Exclude	Not a research article		Include
A Longitudinal Study on the Emotional Impact Cause by the COVID-19 Pandemic Quarantine on General Population	2020	L. Canet-Juric, M. L. Andrés, M. del Valle, H. López-Morales, F. Poó, J. I. Galli, M. Yerro and S. Urquijo	Frontiers in Psychology	Exclude	Not specific to children and women		Exclude	Not from LICs or lower-MICs	Argentenia
A pilot study on the perspectives of pediatric ophthalmologists and their patients towards online consultation during COVID-19 lockdown in India	2020	M. Kothari, V. Rathod, S. Sugathan and M. M. Kothari	Indian J Ophthalmol	Exclude	Other (please specify)	Does not address impact	Exclude	Not from peer-reviewed journal	Letter to the editor
A qualitative study to understand how Ebola Virus Disease affected nutrition in Sierra Leone-A food value-chain framework for improving future response strategies	2019	S. R. Kodish, F. Bio, R. Oemcke, J. Conteh, J. M. Beauliere, S. Pyne-Bailey, F. Rohner, I. Ngnie-Teta, M. B. Jalloh and J. P. Wirth	PLoS Negl Trop Dis	Include			Include
Acceptability and Utilization of Newer Technologies and Effects on Glycemic Control in Type 2 Diabetes: Lessons Learned from Lockdown	2020	R. M. Anjana, R. Pradeepa, M. Deepa, S. Jebarani, U. Venkatesan, S. J. Parvathi, M. Balasubramanyam, V. Radha, S. Poongothai, V. Sudha, C. S. Shanthi Rani, H. Ranjani, A. Amutha, N. Manickam, R. Unnikrishnan and V. Mohan	Diabetes Technol Ther	Exclude	Not specific to children and women		Doubtful
Access to Healthcare in a time of COVID-19: Sex Workers in Crisis in Nairobi, Kenya	2020	S. Gichuna, R. Hassan, T. Sanders, R. Campbell, M. Mutonyi and P. Mwangi	Glob Public Health	Include			Include
Accountability for SRHR in the context of the COVID-19 pandemic	2020	M. Schaaf, V. Boydell, S. Van Belle, D. W. Brinkerhoff and A. George	Sexual and Reproductive Health Matters	Exclude	Not a research article		Include
Addressing Ebola-related Stigma: Lessons Learned from HIV/AIDS	2014	M. Davtyan, B. Brown and M. O. Folayan	Global Health Action	Exclude	Other (please specify)	Does not address impact	Include
Adolescents' health in times of COVID-19: a scoping review	2020	W. A. Oliveira, J. L. D. Silva, A. L. M. Andrade, D. Micheli, D. M. Carlos and M. A. I. Silva	Cad Saude Publica	Exclude	Not a research article		Exclude	Other (please specify)	Not english
African children vulnerabilities in COVID-19 era: A review	2020	S. R. Aigba, O. Paul, M. Lamarque and B. Sall	African Journal of Reproductive Health	Exclude	Not a research article		Include
An urgent call to address the nutritional status of women and children in Nepal during COVID-19 crises	2020	B. Panthi, P. Khanal, M. Dahal, S. Maharjan and S. Nepal	International Journal for Equity in Health	Exclude	Not a research article		Include
Analysis of the effectiveness of interventions used during the 2009 A/H1N1 influenza pandemic	2010	N. Halder, J. K. Kelso and G. J. Milne	BMC Public Health	Exclude	Not a lockdown measure of interest (NPI)		Doubtful
Anxiety, depression, and stress in response to the coronavirus disease-19 pandemic	2020	H. J. Pérez-Cano, M. B. Moreno-Murguía, O. Morales-López, O. Crow-Buchanan, J. A. English, J. Lozano-Alcázar and S. A. Somilleda-Ventura	Cir Cir	Exclude	Not specific to children and women		Include
Assessment of a health facility based active case finding system for Ebola virus disease in Mbandaka, Democratic Republic of the Congo, June-July 2018	2019	A. Kunkel, M. Keita, B. Diallo, O. le Polain de Waroux, L. Subissi, B. Wague, R. Molala, P. Lonfandjo, S. B. Bokete, W. Perea and M. H. Djingarey	BMC Infect Dis	Exclude	Not a lockdown measure of interest (NPI)		Exclude	Not a lockdown measure of interest (NPI)
Association between Physical Activity and Mood States of Children and Adolescents in Social Isolation during the COVID-19 Epidemic	2020	X. Zhang, W. Zhu, S. Kang, L. Qiu, Z. Lu and Y. Sun	Int J Environ Res Public Health	Include			Include
Association of Socioeconomic Changes due to the COVID-19 Pandemic With Health Outcomes in Patients With Skin Diseases: Cross-Sectional Survey Study	2020	Y. Guo, M. Shen, X. Zhang, Y. Xiao, S. Zhao, M. Yin, W. Bu, Y. Wang, X. Chen and J. Su	J Med Internet Res	Exclude	Not specific to children and women	not women and children on	Include
Associations of moderate to vigorous physical activity and sedentary behavior with depressive and anxiety symptoms in self-isolating people during the COVID-19 pandemic: A cross-sectional survey in Brazil	2020	F. B. Schuch, R. A. Bulzing, J. Meyer, D. Vancampfort, J. Firth, B. Stubbs, I. Grabovac, P. Willeit, V. D. O. Tavares, V. C. Calegaro, J. Deenik, G. F. López-Sánchez, N. Veronese, C. M. Caperchione, K. P. Sadarangani, M. Abufaraj, M. A. Tully and L. Smith	Psychiatry Res	Exclude	Not specific to children and women		Include
Attitudes and collateral psychological effects of COVID-19 in pregnant women in Colombia	2020	M. Parra-Saavedra, I. Villa-Villa, J. Pérez-Olivo, L. Guzman-Polania, P. Galvis-Centurion, Á. Cumplido-Romero, D. Santacruz-Vargas, E. Rivera-Moreno, S. Molina-Giraldo, H. Guillen-Burgos, E. Navarro, K. Flórez-Lozano, A. Barrero-Ortega, M. Sanz-Cortes and J. Miranda	Int J Gynaecol Obstet	Include			Include
Awareness and concerns about novel coronavirus disease 2019 (COVID-19) among parents of pediatric liver transplant recipients	2020	J. Menon, N. Shanmugam, K. Patel, A. Hakeem, M. S. Reddy and M. Rela	Pediatric Transplantation	Include			Doubtful
Barriers and Enablers to Treatment-Seeking Behavior and Causes of High-Risk Practices in Ebola: A Case Study From Sierra Leone	2017	S. E. Carter, M. O'Reilly, V. Walden, J. Frith-Powell, A. Umar Kargbo and E. Niederberger	J Health Commun	Exclude	Other (please specify)	does not address impact	Include
Behavioral and sociodemographic predictors of anxiety and depression in patients under epidemiological surveillance for COVID-19 in Ecuador	2020	C. Paz, G. Mascialino, L. Adana-Diaz, A. Rodriguez-Lorenzana, K. Simbana-Rivera, L. Gomez-Barreno, M. Troya, M. I. Paez, J. Cardenas, R. M. Gerstner and E. Ortiz-Prado	Plos One	Exclude	Not specific to children and women		Exclude	Not from LICs or lower-MICs
Beyond the Disease: Contextualized Implications of the COVID-19 Pandemic for Children and Young People Living in Eastern and Southern Africa	2020	K. Govender, R. G. Cowden, P. Nyamaruze, R. M. Armstrong and L. Hatane	Frontiers in Public Health	Exclude	Not a research article		Include
Burden of acute respiratory disease of epidemic and pandemic potential in the WHO Eastern Mediterranean Region: A literature review	2016	A. Abubakar, M. Malik, R. G. Pebody, A. A. Elkholy, W. Khan, A. Bellos and P. Mala	Eastern Mediterranean Health Journal	Exclude	Not a research article		Include
Challenges for work-life balance during COVID-19 induced nationwide lockdown: exploring gender difference in emotional exhaustion in the Indian setting		Bhumika	Gender in Management	Include		Not strictly just women but focuses on gender differences	Include
Challenges of COVID-19 in children in low- and middle-income countries	2020	H. J. Zar, J. Dawa, G. B. Fischer and J. A. Castro-Rodriguez	Paediatr Respir Rev	Exclude	Not a research article		Include
Challenges to Ebola preparedness during an ongoing outbreak: An analysis of borderland livelihoods and trust in Uganda	2020	M. M. Schmidt-Sane, J. O. Nielsen, M. Chikombero, D. Lubowa, M. Lwanga, J. Gamusi, R. Kabanda and D. Kaawa-Mafigiri	PLoS One	Exclude	Not a lockdown measure of interest (NPI)		Include
Changing Pattern of Orthopaedic Trauma Admissions During COVID-19 Pandemic: Experience at a Tertiary Trauma Centre in India	2020	M. S. Dhillon, D. Kumar, U. C. Saini, H. Bhayana, N. R. Gopinathan and S. Aggarwal	Indian Journal of Orthopaedics	Exclude	Not specific to children and women		Exclude	Not producing original scientific evidence
Children on the brink: Risks for child protection, sexual abuse, and related mental health problems in the COVID-19 pandemic	2020	S. Ramaswamy and S. Seshadri	Indian Journal of Psychiatry	Exclude	Not a research article		Include
Children’s mental health in the time of COVID-19: How things stand and the aftermath	2020	M. H. A. Ramadhan, A. K. Putri, D. Melinda, U. Habibah, U. N. Fajriyah, S. Aini, B. A. Prananjaya and D. S. Ikhsan	Malaysian Journal of Medical Sciences	Exclude	Not a research article		Include
Community quarantine to interrupt Ebola virus transmission - Mawah Village, Bong County, Liberia, August-October, 2014	2015	T. Nyenswah, D. J. Blackley, T. Freeman, K. A. Lindblade, S. K. Arzoaquoi, J. A. Mott, J. N. Williams, C. N. Halldin, F. Kollie and A. S. Laney	MMWR Morb Mortal Wkly Rep	Exclude	Not a lockdown measure of interest (NPI)		Include
Community-based health care is an essential component of a resilient health system: evidence from Ebola outbreak in Liberia	2017	K. Siekmans, S. Sohani, T. Boima, F. Koffa, L. Basil and S. Laaziz	BMC public health	Include			Include
Concerns, perceived impact, and preparedness of oral healthcare workers in their working environment during COVID-19 pandemic	2020	F. A. Chaudhary, B. Ahmad, P. Ahmad, M. D. Khalid, D. Q. Butt and S. Q. Khan	J Occup Health	Exclude	Not specific to children and women		Include
Consensus building around nutrition lessons from the 2014-16 Ebola virus disease outbreak in Guinea and Sierra Leone	2019	S. R. Kodish, A. Simen-Kapeu, J. X. Beauliere, I. Ngnie-Teta, M. B. Jalloh, S. Pyne-Bailey, H. Schwartz and J. P. Wirth	Health Policy and Planning	Exclude	Not specific to children and women		Include
Consequences of calamities and their management: The case of COVID-19 pandemic and flooding on inland capture fisheries in Kenya	2020	Aura C.M., Neyameya C. et al	Journal of Great Lakes Research	Exclude	Impacts (of lockdown measures) not on non-health-related domains		Include
Containment of COVID-19 in Ethiopia and implications for tuberculosis care and research	2020	H. Mohammed, L. Oljira, K. T. Roba, G. Yimer, A. Fekadu and T. Manyazewal	Infect Dis Poverty	Exclude	Not a research article		Include
Coping with diabetes during the COVID - 19 lockdown in India: Results of an online pilot survey	2020	S. Nachimuthu, R. Vijayalakshmi, M. Sudha and V. Viswanathan	Diabetes Metab Syndr	Exclude	Not specific to children and women		Include
Coronavirus disease 2019 epidemic in impoverished area: Liangshan Yi autonomous prefecture as an example	2020	R. J. Liao, C. N. Ji-Ke, T. Zhang, Q. Liao, L. Li, T. Y. Zhu and S. Y. Bian	Infect Dis Poverty	Exclude	Not a lockdown measure of interest (NPI)		Exclude	Not from LICs or lower-MICs
COVID 19 era: a beginning of upsurge in unwanted pregnancies, unmet need for contraception and other women related issues	2020	N. Kumar	European Journal of Contraception and Reproductive Health Care	Exclude	Not a research article		Include
Covid-19 and child health: confinement and its impact according to child professionals	2020	E. Valero Alzaga, U. Martín Roncero and A. Domínguez-Rodríguez	Revista espanola de salud publica	Exclude	Not from LICs or lower-MICs		Exclude	Other (please specify)	Not English-only abstract and NOLMICS
COVID-19 and Domestic Violence: A Possible Public Health Crisis	2020	A. Kumar	Journal of Health Management	Exclude	Not a research article		Include
Covid-19 and Domestic Violence: an Indirect Path to Social and Economic Crisis	2020	A. Sharma and S. B. Borah	Journal of Family Violence	Exclude	Not a research article		Include
Covid-19 and the impacts on mental health: a sample from Rio Grande do Sul, Brazil	2020	M. Q. Duarte, M. Santo, C. P. Lima, J. P. Giordani and C. M. Trentini	Cien Saude Colet	Include		Not just women, but they do make up 82% of the sample	Exclude	Not from LICs or lower-MICs
COVID-19 containment and its unrestrained impact on epilepsy management in resource-limited areas of Pakistan	2020	T. Saleem, N. Sheikh, M. H. Abbasi, I. Javed and M. B. khawar	Epilepsy and Behavior	Include		Not just women, but they do make up 60% of the sample	Include
COVID-19 Home Confinement Negatively Impacts Social Participation and Life Satisfaction: A Worldwide Multicenter Study	2020	A. Ammar, H. Chtourou, O. Boukhris, K. Trabelsi, L. Masmoudi, M. Brach, B. Bouaziz, E. Bentlage, D. How, M. Ahmed, P. Mueller, N. Mueller, H. Hsouna, A. Aloui, O. Hammouda, L. L. Paineiras-Domingos, A. Braakman-Jansen, C. Wrede, S. Bastoni, C. S. Pernambuco, L. Mataruna, M. Taheri, K. Irandoust, A. Khacharem, N. L. Bragazzi, J. Strahler, J. A. Washif, A. Andreeva, S. C. Khoshnami, E. Samara, V. Z…	Int J Environ Res Public Health	Include		Not just women, but they do make up 54% of the sample	Include
COVID-19 induced economic loss and ensuring food security for vulnerable groups: Policy implications from Bangladesh	2020	K. A. Mottaleb, M. Mainuddin and T. Sonobe	PLoS One	Exclude	Not specific to children and women		Include
COVID-19 Outbreak and Management Approach for Families with Children on Long-Term Kidney Replacement Therapy	2020	R. Zhao, Q. Zhou, X. W. Wang, C. H. Liu, M. Wang, Q. Yang, Y. H. Zhai, D. Q. Zhu, J. Chen, X. Y. Fang, X. S. Tang, H. Zhang, Q. Shen and H. Xu	Clin J Am Soc Nephrol	Include			Exclude	Not from LICs or lower-MICs
COVID-19 pandemic and lockdown: cause of sleep disruption, depression, somatic pain, and increased screen exposure of office workers and students of India	2020	P. Majumdar, A. Biswas and S. Sahu	Chronobiol Int	Exclude	Not specific to children and women		Include
COVID-19 response needs to broaden financial inclusion to curb the rise in Poverty	2020	Gutierrez-Romero R et al	World Development	Exclude	Not specific to children and women		Include
COVID-19 suicides in Pakistan, dying off not COVID-19 fear but poverty? - The forthcoming economic challenges for a developing country	2020	M. A. Mamun and I. Ullah	Brain Behav Immun	Exclude	Not specific to children and women		Include
COVID-19: A tale of two pandemics across the Asia Pacific region	2020	D. A. Fitzgerald and G. W. K. Wong	Paediatr Respir Rev	Exclude	Not a research article		Include
COVID-19's Impacts on Migrant Workers from Bangladesh: In Search of Policy Intervention	2020	Karim, Mohammad Rezaul; Islam, Mohammad Tarikul; Talukder, Bymokes	World Development	Exclude	Not a research article		Include
Dataset of Vietnamese student's learning habits during COVID-19	2020	T. Trung, A. D. Hoang, T. T. Nguyen, V. H. Dinh, Y. C. Nguyen and H. H. Pham	Data in Brief	Exclude	Impacts (of lockdown measures) not on non-health-related domains		Include
Decrease in Hospitalizations and Increase in Deaths during the Covid-19 Epidemic in a Pediatric Hospital, Yaounde-Cameroon and Prediction for the Coming Months	2020	D. Chelo, I. Mekone Nkwelle, F. Nguefack, H. D. Mbassi Awa, D. Enyama, S. Nguefack, D. Noukeu Njinkui, J. Tony Nengom, G. Nguefack-Tsague and P. O. Koki Ndombo	Fetal and Pediatric Pathology	Include			Doubtful	Other (please specify)	Direct impact on health facilities
Depending on the income of older adults and the coronavirus: orphans or newly poor?	2020	A. A. Camarano	Cien Saude Colet	Exclude	Not a research article		Include
Depression, anxiety, and stress and socio-demographic correlates among general Indian public during COVID-19	2020	S. Verma and A. Mishra	Int J Soc Psychiatry	Exclude	Not specific to children and women		Include
Depression, perceived stress related to COVID, post-traumatic stress, and insomnia among asthma and COPD patients during the COVID-19 pandemic	2020	J. C. Pedrozo-Pupo and A. Campo-Arias	Chron Respir Dis	Exclude	Not specific to children and women		Include
Dermatologists and SARS-CoV-2: the impact of the pandemic on daily practice	2020	P. Gisondi, S. Piaserico, A. Conti and L. Naldi	J Eur Acad Dermatol Venereol	Exclude	Not specific to children and women		Doubtful	Not a lockdown measure of interest (NPI)
Descriptive epidemiology of traumatic injuries during the first lockdown period of COVID-19 crisis in iran: A multicenter study	2020	M. Khak, S. Shakiba, H. Rabie, R. Naseramini and M. H. Nabian	Asian Journal of Sports Medicine	Exclude	Not specific to children and women		Exclude	Not from LICs or lower-MICs
Digital eye syndrome: COVID-19 lockdown side-effect?	2020	A. J. Munsamy and V. Chetty	S Afr Med J	Exclude	Not specific to children and women		Exclude	Not a research article
Early estimates of the indirect effects of the COVID-19 pandemic on maternal and child mortality in low-income and middle-income countries: a modelling study	2020	Roberton T, Carter et al	Lancet Global Health	Include			Include
Early impact of COVID-19 lockdown on children's sleep: a 4-week longitudinal study	2020	A. Dellagiulia, F. Lionetti, M. Fasolo, C. Verderame, A. Sperati and G. Alessandri	J Clin Sleep Med	Include			Exclude	Not a research article
Ebola haemorrhagic fever outbreak in Masindi District, Uganda: outbreak description and lessons learned	2011	M. Borchert, I. Mutyaba, M. D. Van Kerkhove, J. Lutwama, H. Luwaga, G. Bisoborwa, J. Turyagaruka, P. Pirard, N. Ndayimirije, P. Roddy and P. Van Der Stuyft	BMC Infect Dis	Exclude	Not a lockdown measure of interest (NPI)		Exclude	Not a research article
Ebola response in Sierra Leone: The impact on children	2016	F. Fitzgerald, W. Awonuga, T. Shah and D. Youkee	J Infect	Exclude	Impacts (of lockdown measures) not on non-health-related domains		Include
Economic impact of chikungunya epidemic: out-of-pocket health expenditures during the 2007 outbreak in Kerala, India	2013	K. Vijayakumar, B. George, T. S. Anish, R. S. Rajasi, M. J. Teena and C. M. Sujina	Southeast Asian J Trop Med Public Health	Exclude	Not specific to children and women		Include
Economy, migrant labour and sex work: interplay of HIV epidemic drivers in Zimbabwe over three decades	2019	R. Steen, J. A. C. Hontelez, O. Mugurungi, A. Mpofu, S. M. Matthijsse, S. J. de Vlas, G. A. Dallabetta and F. M. Cowan	Aids	Exclude	Not a lockdown measure of interest (NPI)		Include
Effect of coronavirus disease 2019 (COVID-19) on maternal, perinatal and neonatal outcome: systematic review	2020	J. Juan, M. M. Gil, Z. Rong, Y. Zhang, H. Yang and L. C. Poon	Ultrasound Obstet Gynecol	Include			Include
Effect of COVID-19 lockdown on sleep behavior and screen exposure time: an observational study among Indian school children	2020	K. Dutta, R. Mukherjee, D. Sen and S. Sahu	Biological Rhythm Research	Include			Include
Effect of disrupted rehabilitation services on distress and quality of life in breast cancer survivors during the COVID-19 pandemic	2020	E. E. Helm, K. A. Kempski and M. L. A. Galantino	Rehabilitation Oncology	Exclude	Not from LICs or lower-MICs		Include
Effect of Ebola virus disease on maternal and child health services in Guinea: a retrospective observational cohort study	2017	A. Delamou, A. M. E. Ayadi, S. Sidibe, T. Delvaux, B. S. Camara, S. D. Sandouno, A. H. Beavogui, G. W. Rutherford, J. Okumura, W. H. Zhang and V. De Brouwere	Lancet Glob Health	Include			Include
Effect of the COVID-19 pandemic response on intrapartum care, stillbirth, and neonatal mortality outcomes in Nepal: a prospective observational study	2020	A. Kc, R. Gurung, M. V. Kinney, A. K. Sunny, M. Moinuddin, O. Basnet, P. Paudel, P. Bhattarai, K. Subedi, M. P. Shrestha, J. E. Lawn and M. Målqvist	Lancet Glob Health	Include			Include
Effect of the Ebola-virus-disease epidemic on malaria case management in Guinea, 2014: a cross-sectional survey of health facilities	2015	M. M. Plucinski, T. Guilavogui, S. Sidikiba, N. Diakité, S. Diakité, M. Dioubaté, I. Bah, I. Hennessee, J. K. Butts, E. S. Halsey, P. D. McElroy, S. P. Kachur, J. Aboulhab, R. James and M. Keita	Lancet Infect Dis	Exclude	Not specific to children and women		Include
Effects of COVID-19 home confinement on eating behaviour and physical activity: Results of the ECLB-COVID19 international online survey	2020	A. Ammar, M. Brach, K. Trabelsi, H. Chtourou, O. Boukhris, L. Masmoudi, B. Bouaziz, E. Bentlage, D. How, M. Ahmed, P. Müller, N. Müller, A. Aloui, O. Hammouda, L. L. Paineiras-Domingos, A. Braakman-Jansen, C. Wrede, S. Bastoni, C. S. Pernambuco, L. Mataruna, M. Taheri, K. Irandoust, A. Khacharem, N. L. Bragazzi, K. Chamari, J. M. Glenn, N. T. Bott, F. Gargouri, L. Chaari, H. Batatia, G. M. Ali, O…	Nutrients	Doubtful		Not just women, but they do make up 54% of the sample	Include
Effects of nationwide lockdown during COVID-19 epidemic on lifestyle and other medical issues of patients with type 2 diabetes in north India	2020	A. Ghosh, B. Arora, R. Gupta, S. Anoop and A. Misra	Diabetes Metab Syndr	Exclude	Not specific to children and women		Include
Effects of Response to 2014-2015 Ebola Outbreak on Deaths from Malaria, HIV/AIDS, and Tuberculosis, West Africa	2016	A. S. Parpia, M. L. Ndeffo-Mbah, N. S. Wenzel and A. P. Galvani	Emerg Infect Dis	Exclude	Not specific to children and women		Include
Evidence of COVID-19 Impacts on Occupations During the First Vietnamese National Lockdown	2020	A. K. Dang, X. T. T. Le, H. T. Le, B. X. Tran, T. T. T. Do, H. T. B. Phan, T. T. Nguyen, Q. T. Pham, N. T. K. Ta, Q. T. Nguyen, Q. Van Duong, M. T. Hoang, H. Q. Pham, T. H. Nguyen, L. G. Vu, C. A. Latkin, C. S. Ho and R. C. M. Ho	Ann Glob Health	Exclude	Not specific to children and women		Include
Exist or exit? Women business-owners in Bangladesh during COVID-19		J. Jaim	Gender Work and Organization	Exclude	Impacts (of lockdown measures) not on non-health-related domains		Exclude	Impacts (of lockdown measures) not on non-health-related domains
Facility-Based Delivery during the Ebola Virus Disease Epidemic in Rural Liberia: Analysis from a Cross-Sectional, Population-Based Household Survey	2016	J. Ly, V. Sathananthan, T. Griffiths, Z. Kanjee, A. Kenny, N. Gordon, G. Basu, D. Battistoli, L. Dorr, B. Lorenzen, D. R. Thomson, A. Waters, U. G. Moore, R. Roberts, W. L. Smith, M. J. Siedner and J. D. Kraemer	PLoS Med	Include			Include
Factors associated with people's behavior in social isolation during the COVID-19 pandemic	2020	A. C. V. Bezerra, C. Silva, F. R. G. Soares and J. Silva	Cien Saude Colet	Exclude	Not specific to children and women		Exclude	Not from LICs or lower-MICs
Gendered dimensions of population mobility associated with HIV across three epidemics in rural Eastern Africa	2019	C. S. Camlin, A. Akullian, T. B. Neilands, M. Getahun, A. Bershteyn, S. Ssali, E. Geng, M. Gandhi, C. R. Cohen, I. Maeri, P. Eyul, M. L. Petersen, D. V. Havlir, M. R. Kamya, E. A. Bukusi and E. D. Charlebois	Health Place	Exclude	Not a lockdown measure of interest (NPI)		Include
Gendering COVID-19: Impact of the Pandemic on Women’s Burden of Unpaid Work in India	2020	P. Chauhan	Gender Issues	Exclude	Impacts (of lockdown measures) not on non-health-related domains		Exclude	Impacts (of lockdown measures) not on non-health-related domains
Health-Care Access during the Ebola Virus Epidemic in Liberia	2017	P. A. McQuilkin, K. Udhayashankar, M. Niescierenko and L. Maranda	Am J Trop Med Hyg	Exclude	Not specific to children and women		Include
Healthcare impact of COVID-19 epidemic in India: A stochastic mathematical model	2020	K. Chatterjee, K. Chatterjee, A. Kumar and S. Shankar	Medical Journal Armed Forces India	Exclude	Not specific to children and women		Include
How Health Inequality Affect Responses to the COVID-19 Pandemic in Sub-Saharan Africa	2020	Okoi, Obasesam1; Bwawa, Tatenda21 U of St Thomas	World Development	Exclude	Not a lockdown measure of interest (NPI)		Doubtful	Impacts (of lockdown measures) not on non-health-related domains	access of clean water has an impact of health
How Prepared Are Nigerian Schools for Ebola Virus Disease Prevention and Control?	2014	A. W. Olalekan and E. Adeola	Annals of Global Health	Exclude	Not a lockdown measure of interest (NPI)		Doubtful	Impacts (of lockdown measures) not on non-health-related domains
Identifying the Associated Risk Factors of Sleep Disturbance During the COVID-19 Lockdown in Bangladesh: A Web-Based Survey	2020	T. Ara, M. M. Rahman, M. A. Hossain and A. Ahmed	Frontiers in Psychiatry	Exclude	Not specific to children and women		Include
Immediate impact of stay-at-home orders to control COVID-19 transmission on mental well-being in Bangladeshi adults: Patterns, Explanations, and future directions	2020	M. Ali, G. U. Ahsan, R. Khan, H. R. Khan and A. Hossain	BMC Res Notes	Include		includes women in the sample	Include
Impact assessment of non-pharmaceutical interventions against coronavirus disease 2019 and influenza in Hong Kong: an observational study	2020	B. J. Cowling, S. T. Ali, T. W. Y. Ng, T. K. Tsang, J. C. M. Li, M. W. Fong, Q. Y. Liao, M. Y. W. Kwan, S. L. Lee, S. S. Chiu, J. T. Wu, P. Wu and G. M. Leung	Lancet Public Health	Exclude	Not a lockdown measure of interest (NPI)		Exclude	Not from LICs or lower-MICs
Impact of a free care policy on the utilisation of health services during an Ebola outbreak in the Democratic Republic of Congo: an interrupted time-series analysis	2020	Y. W. Hung, M. R. Law, L. Cheng, S. Abramowitz, L. Alcayna-Stevens, G. Lurton, S. M. Mayaka, R. Olekhnovitch, G. Kyomba, H. Ruton, S. Y. Ramazani and K. A. Grepin	Bmj Global Health	Include			Doubtful	Health service utilzation
Impact of COVID-19 and lockdown on mental health of children and adolescents: A narrative review with recommendations	2020	S. Singh, D. Roy, K. Sinha, S. Parveen, G. Sharma and G. Joshi	Psychiatry Research	Exclude	Not a research article		Include
Impact of COVID-19 on mental health and physical load on women professionals: an online cross-sectional survey		N. Sharma and H. Vaish	Health Care for Women International	Include			Include
Impact of COVID-19 pandemic on the mental health of children in Bangladesh: A cross-sectional study	2020	S. Yeasmin, R. Banik, S. Hossain, M. N. Hossain, R. Mahumud, N. Salma and M. M. Hossain	Children and Youth Services Review	Include			Include
Impact of COVID-19 pandemic response on uptake of routine immunizations in Sindh, Pakistan: An analysis of provincial electronic immunization registry data	2020	S. Chandir, D. A. Siddiqi, M. Mehmood, H. Setayesh, M. Siddique, A. Mirza, R. Soundardjee, V. K. Dharma, M. T. Shah, S. Abdullah, M. A. Akhter, A. Ali Khan and A. J. Khan	Vaccine	Include			Include
Impact of Ebola outbreak on reproductive health services in a rural district of Sierra Leone: a prospective observational study	2019	G. Quaglio, F. Tognon, L. Finos, D. Bome, S. Sesay, A. Kebbie, F. Di Gennaro, B. S. Camara, C. Marotta, V. Pisani, Z. Bangura, D. Pizzol, A. Saracino, W. Mazzucco, S. Jones and G. Putoto	BMJ Open	Include			Include
Impact of lockdown during COVID-19 pandemic on annual effective dose equivalent values of natural gamma radiation	2020	M. K. Jindal and S. K. Sar	Journal of Radioanalytical and Nuclear Chemistry	Exclude	Not a lockdown measure of interest (NPI)		Include
Impact of Migration of Labour Force due to Global COVID-19 Pandemic with Reference to India	2020	A. Khanna	Journal of Health Management	Exclude	Not a lockdown measure of interest (NPI)		Doubtful	Impacts (of lockdown measures) not on non-health-related domains
Impact of Pandemic on Women Engaged in Bar Dances and Sex Work: A Case of Nat Community in Rajasthan	2020	H. P. Jangir and V. RajNat	Social Work with Groups	Doubtful			Doubtful
Impact of the COVID-19 lockdown on digital device-related ocular health	2020	F. A. Bahkir and S. S. Grandee	Indian J Ophthalmol	Exclude	Not a lockdown measure of interest (NPI)		Include
Impact of the COVID-19 Pandemic on Cardiologists in a Country with Limited Resources	2020	M. Elhadi, A. Alsoufi, M. A. Bin Zarti, S. Abulmida, N. Alnafati, N. Alfurjani, A. Khaled, M. Mansour, A. Msherghi, A. Tarek and H. A. Faraj	Glob Heart	Exclude	Impacts (of lockdown measures) not on non-health-related domains		Exclude	Not a research article
Impact of the COVID-19 Pandemic on Consumers' Access to Essential Medicines in Nigeria	2020	N. Emmanuel Awucha, O. Chinelo Janefrances, A. Chima Meshach, J. Chiamaka Henrietta, A. Ibilolia Daniel and N. Esther Chidiebere	Am J Trop Med Hyg	Exclude	Not specific to children and women		Include
Impact of the COVID-19 Pandemic on Partner Relationships and Sexual and Reproductive Health: Cross-Sectional, Online Survey Study	2020	G. Li, D. Tang, B. Song, C. Wang, S. Qunshan, C. Xu, H. Geng, H. Wu, X. He and Y. Cao	J Med Internet Res	Include			Include
Impact of the COVID-19 Pandemic on the Medical Follow-up and Psychosocial Well-Being of People Living With HIV: A Cross-Sectional Survey	2020	J. N. Siewe Fodjo, E. F. M. Villela, S. Van Hees, T. T. Dos Santos, P. Vanholder, P. Reyntiens, R. Van den Bergh and R. Colebunders	J Acquir Immune Defic Syndr	Doubtful	Not from LICs or lower-MICs		Include
Impact of the Ebola outbreak on routine immunization in western area, Sierra Leone - a field survey from an Ebola epidemic area	2017	X. J. Sun, T. T. Samba, J. Y. Yao, W. W. Yin, L. Xiao, F. Q. Liu, X. Q. Liu, J. K. Zhou, Z. Q. Kou, H. W. Fan, H. Zhang, A. Williams, P. M. Lansana and Z. D. Yin	Bmc Public Health	Doubtful	Not a lockdown measure of interest (NPI)		Include
Impacts of a National Lockdown on Smallholder Farmers' Income and Food Security: Empirical Evidence from Two States in India	2020	Ceballos, Francisco; Kannan, Samyuktha; Kramer, Berber	World Development	Exclude	Not specific to children and women		Include
Implications of COVID-19-induced nationwide lockdown on children's behaviour in Punjab, India	2020	B. K. Sama, P. Kaur, P. S. Thind, M. K. Verma, M. Kaur and D. D. Singh	Child: Care, Health and Development	Include			Include
Infant Feeding Policy and Programming During the 2014-2015 Ebola Virus Disease Outbreak in Sierra Leone	2017	A. Brandt, O. S. Oria, M. Kallon and A. N. Bazzano	Global Health-Science and Practice	Exclude	Not a research article		Include
Insights from COVID-19 cluster containment in Bhilwara District, Rajasthan	2020	B. Meghwal, S. Behera, A. C. Dhariwal, D. Saxena, R. Singh and S. Kumar	Indian J Public Health	Exclude	Not a lockdown measure of interest (NPI)		Exclude	Not a lockdown measure of interest (NPI)	Direct impact
Installing oncofertility programs for common cancers in limited resource settings (Repro-Can-OPEN Study): An extrapolation during the global crisis of Coronavirus (COVID-19) pandemic	2020	M. Salama, L. Ataman-Millhouse, M. Braham, K. Berjeb, M. Khrouf, J. K. Rodrigues, F. M. Reis, T. C. Silva, F. Sánchez, S. Romero, J. Smitz, L. Vásquez, M. Vega, F. Sobral, G. Terrado, M. G. Lombardi, A. Scarella, M. T. Bourlon, H. Verduzco-Aguirre, A. M. Sánchez, S. K. Adiga, P. Tholeti, K. S. Udupa, N. Mahajan, M. Patil, R. Dalvi, C. Venter, G. Demetriou, J. Geel, R. Quintana, G. Rodriguez, T. Q…	J Assist Reprod Genet	Include			Exclude	Not a lockdown measure of interest (NPI)
Knowledge and Attitudes of Population Living in Rural and Semi-Rural Areas towards Covid-19 :Case of the Menoua Division, Cameroon	2020	E. Zogning Makemjio, A. Tiotsia Tsapi, E. Défo Tamgno, G. B. Djeunang Dongho, G. Nguefack-Tsague, C. Montesano, V. Colizzi, G. Russo and M. Sanou Sobze	Ig Sanita Pubbl	Exclude	Not a lockdown measure of interest (NPI)		Exclude	Not a lockdown measure of interest (NPI)	KAP
Knowledge, attitudes and practices towards COVID-19 among young adults with Type 1 Diabetes Mellitus amid the nationwide lockdown in India: A cross-sectional survey	2020	R. Pal, U. Yadav, S. Grover, B. Saboo, A. Verma and S. K. Bhadada	Diabetes Res Clin Pract	Exclude	Not a lockdown measure of interest (NPI)		Exclude	Not a lockdown measure of interest (NPI)	KAP
Learning in times of lockdown: how Covid-19 is affecting education and food security in India	2020	M. Alvi and M. Gupta	Food Security	Exclude	Impacts (of lockdown measures) not on non-health-related domains		Exclude	Not a research article
Maternal and newborn care during the COVID-19 pandemic in Kenya: re-contextualising the community midwifery model	2020	R. W. Kimani, R. Maina, C. Shumba and S. Shaibu	Hum Resour Health	Exclude	Not a research article		Include
Maternal health after Ebola: unmet needs and barriers to healthcare in rural Sierra Leone	2020	J. W. T. Elston, K. Danis, N. Gray, K. West, K. Lokuge, B. Black, B. Stringer, A. S. Jimmisa, A. Biankoe, M. O. Sanko, D. S. Kazungu, S. Sang, A. Loof, C. Stephan and G. Caleo	Health Policy and Planning	Include			Include
Medically Attended Outpatient Coronavirus Infections in Ecuadorean Children During the 20 Months Preceding Countrywide Lockdown Related to the SARS-CoV-2 Pandemic of 2020	2020	R. Sippy, E. O. Prado, F. Pizarro Fajardo, I. Hidalgo, G. V. Aguilar, C. A. Bonville, C. C. Aponte, M. S. Gómez, J. L. C. Aponte, M. B. Cordova, G. R. Polo, M. Suryadevara and J. B. Domachowske	Pediatr Infect Dis J	Exclude	Not a lockdown measure of interest (NPI)		Exclude	Not from LICs or lower-MICs
Mental health and its correlates among children and adolescents during COVID-19 school closure: The importance of parent-child discussion	2021	S. Tang, M. Xiang, T. Cheung and Y. T. Xiang	Journal of Affective Disorders	Include			Include
Missing during COVID-19 lockdown: Children with onset of type 1 diabetes	2020	D. Dayal, S. Gupta, D. Raithatha and M. Jayashree	Acta Paediatrica, International Journal of Paediatrics	Include			Exclude	Not a research article
Pandemic with COVID-19 and Families with Children with Chronic Respiratory Diseases	2020	T. Zorcec, T. Jakovska, V. Micevska, K. Boskovska and V. C. Cholakovska	Pril (Makedon Akad Nauk Umet Odd Med Nauki)	Include			Exclude	Not a research article
Panic and generalized anxiety during the COVID-19 pandemic among Bangladeshi people: An online pilot survey early in the outbreak	2020	M. S. Islam, M. Z. Ferdous and M. N. Potenza	J Affect Disord	Exclude	Not specific to children and women		Include
Perceived impact of the COVID-19 pandemic on orthodontic practice by orthodontists and orthodontic residents in Nigeria	2020	I. G. Isiekwe, T. E. Adeyemi, E. A. Aikins and O. D. Umeh	J World Fed Orthod	Exclude	Not specific to children and women		Include
Perceived stress, parental stress, and parenting during covid-19 lockdown: A preliminary study	2020	B. R. Sahithya, R. S. Kashyap and B. N. Roopesh	Journal of Indian Association for Child and Adolescent Mental Health	Include			Exclude	Not from peer-reviewed journal
Perspective of Oncology Patients During COVID-19 Pandemic: A Prospective Observational Study From India	2020	J. Ghosh, S. Ganguly, D. Mondal, P. Pandey, D. Dabkara and B. Biswas	JCO Glob Oncol	Include			Include
Polio in Afghanistan: The Current Situation amid COVID-19	2020	A. Ahmadi, M. Y. Essar, X. Lin, Y. A. Adebisi and D. E. Lucero-Prisno	Am J Trop Med Hyg	Exclude	Not a research article		Exclude	Not from LICs or lower-MICs
Potential effects of disruption to HIV programmes in sub-Saharan Africa caused by COVID-19: results from multiple mathematical models	2020	B. L. Jewell, E. Mudimu, J. Stover, D. Ten Brink, A. N. Phillips, J. A. Smith, R. Martin-Hughes, Y. Teng, R. Glaubius, S. G. Mahiane, L. Bansi-Matharu, I. Taramusi, N. Chagoma, M. Morrison, M. Doherty, K. Marsh, A. Bershteyn, T. B. Hallett and S. L. Kelly	Lancet HIV	Exclude	Not specific to children and women		Include
Potential impact of the COVID-19 pandemic on HIV, tuberculosis, and malaria in low-income and middle-income countries: a modelling study	2020	Hogan et al	Lancet Global Health	Exclude	Not specific to children and women		Include
Potential Impact of the COVID-19 Pandemic on Sexual and Reproductive Health in Nepal	2020	M. C. Puri and L. Stone	Journal of Nepal Health Research Council	Exclude	Not a research article		Exclude	Not a research article
Predicting the Impact of COVID-19 and the Potential Impact of the Public Health Response on Disease Burden in Uganda	2020	D. Bell, K. S. Hansen, A. N. Kiragga, A. Kambugu, J. Kissa and A. K. Mbonye	Am J Trop Med Hyg	Exclude	Not specific to children and women		Include
Predictors of Emotional Symptoms During Residential Lockdown due to the COVID-19 Pandemic in El Salvador	2020	C. I. Orellana and L. M. Orellana	Actualidades En Psicologia	Include			Exclude	Other (please specify)	NO English
Preventive malaria treatment for contacts of patients with Ebola virus disease in the context of the west Africa 2014-15 Ebola virus disease response: an economic analysis	2016	C. Carias, B. Greening, Jr., C. G. Campbell, M. I. Meltzer and M. J. Hamel	Lancet Infect Dis	Exclude	Not a lockdown measure of interest (NPI)		Include
Protecting children in low-income and middle-income countries from COVID-19	2020	S. Ahmed, T. Mvalo, S. Akech, A. Agweyu, K. Baker, N. Bar-Zeev, H. Campbell, W. Checkley, M. J. Chisti, T. Colbourn, S. Cunningham, T. Duke, M. English, A. G. Falade, N. S. Fancourt, A. S. Ginsburg, H. R. Graham, D. M. Gray, M. Gupta, L. Hammitt, A. C. Hesseling, S. Hooli, A. B. Johnson, C. King, M. A. Kirby, C. F. Lanata, N. Lufesi, G. A. Mackenzie, J. P. McCracken, P. P. Moschovis, H. Nair, O. …	BMJ Glob Health	Exclude	Not a research article		Exclude	Not a research article
Psychological distress associated with COVID-19 quarantine: Latent profile analysis, outcome prediction and mediation analysis	2020	R. S. Fernández, L. Crivelli, N. M. Guimet, R. F. Allegri and M. E. Pedreira	J Affect Disord	Exclude	Not specific to children and women		Include
Psychological impact of mass quarantine on population during pandemics-The COVID-19 Lock-Down (COLD) study	2020	D. Pandey, S. Bansal, S. Goyal, A. Garg, N. Sethi, D. I. Pothiyill, E. S. Sreelakshmi, M. G. Sayyad and R. Sethi	PLoS One	Exclude	Not specific to children and women		Include
Reduced vaccination and the risk of measles and other childhood infections post-Ebola	2015	S. Takahashi, C. J. Metcalf, M. J. Ferrari, W. J. Moss, S. A. Truelove, A. J. Tatem, B. T. Grenfell and J. Lessler	Science	Include			Include
Response strategies for COVID-19 epidemics in African settings: a mathematical modelling study	2020	K. van Zandvoort, C. I. Jarvis, C. A. B. Pearson, N. G. Davies, E. S. Nightingale, J. D. Munday, A. Gimma, A. Rosello, J. Villabona-Arenas, S. Funk, K. E. Atkins, C. Diamond, S. R. Meakin, S. R. Procter, F. Y. Sun, A. Endo, D. C. Tully, E. M. Rees, A. K. Deol, A. M. Foss, P. Klepac, W. J. Edmunds, K. Prem, J. C. Emery, M. Auzenbergs, S. Abbott, S. Clifford, T. Jombart, G. Knight, S. Hué, Q. J. Le…	BMC Medicine	Exclude	Not a lockdown measure of interest (NPI)		Include
Routine childhood immunisation during the COVID-19 pandemic in Africa: a benefit-risk analysis of health benefits versus excess risk of SARS-CoV-2 infection	2020	K. Abbas, S. R. Procter, K. van Zandvoort, A. Clark, S. Funk, T. Mengistu, D. Hogan, E. Dansereau, M. Jit, S. Flasche and L. C. C.-W. Grp	Lancet Global Health	Include			Include
Sleep quality and mental health in the context of COVID-19 pandemic and lockdown in Morocco	2020	A. Janati Idrissi, A. Lamkaddem, A. Benouajjit, M. Ben El Bouaazzaoui, F. El Houari, M. Alami, S. Labyad, A. Chahidi, M. Benjelloun, S. Rabhi, N. Kissani, B. Zarhbouch, R. Ouazzani, F. Kadiri, R. Alouane, M. Elbiaze, S. Boujraf, S. El Fakir and Z. Souirti	Sleep Med	Exclude	Not specific to children and women		Include
Suffering in Silence: How COVID-19 School Closures Inhibit the Reporting of Child Maltreatment	2020	Baron, E Jason; Goldstein, Ezra G; Wallace, Cullen	Journal of Public Economics	Exclude	Not from LICs or lower-MICs		Exclude	Not from LICs or lower-MICs	not yet published
Surviving stroke in an Ebola Treatment Centre	2015	P. Dhillon, S. McCarthy and M. Gibbs	BMJ Case Rep	Exclude	Not a lockdown measure of interest (NPI)		Exclude	Not a research article
Switching to teleconsultation for rheumatology in the wake of the COVID-19 pandemic: feasibility and patient response in India	2020	P. Shenoy, S. Ahmed, A. Paul, T. G. Skaria, J. Joby and B. Alias	Clin Rheumatol	Exclude	Not a lockdown measure of interest (NPI)		Exclude	Impacts (of lockdown measures) not on non-health-related domains
Tele-consultations and electronic medical records driven remote patient care: Responding to the COVID-19 lockdown in India	2020	A. V. Das, P. K. Rani and P. K. Vaddavalli	Indian J Ophthalmol	Exclude	Not a lockdown measure of interest (NPI)		Doubtful	Not a lockdown measure of interest (NPI)
The 2014-2015 Ebola virus disease outbreak and primary healthcare delivery in Liberia: Time-series analyses for 2010-2016	2018	B. H. Wagenaar, O. Augusto, J. Beste, S. J. Toomay, E. Wickett, N. Dunbar, L. Bawo and C. S. Wesseh	PLoS Med	Exclude	Not specific to children and women		Include
The burden of anxiety among people living with HIV during the COVID-19 pandemic in Pune, India	2020	I. Marbaniang, S. Sangle, S. Nimkar, K. Zarekar, S. Salvi, A. Chavan, A. Gupta, N. Suryavanshi and V. Mave	BMC Public Health	Exclude			Include
The Ebola-effect in Guinea 2014-15: Tangled trends of malaria care in children under-five	2018	D. Kolie, B. S. Camara, A. Delamou, A. H. Beavogul, V. Hermans, J. K. Edwards, G. Benedetti, C. P. Muller, J. van Griensven and R. Zachariah	Plos One	Include			Include
The effects of COVID-19 on the health and socio-economic security of sex workers in Nairobi, Kenya: Emerging intersections with HIV	2020	J. Kimani, J. Adhiambo, R. Kasiba, P. Mwangi, V. Were, J. Mathenge, P. Macharia, F. Cholette, S. Moore, S. Shaw, M. Becker, H. Musyoki, P. Bhattacharjee, S. Moses, K. R. Fowke, L. R. McKinnon and R. Lorway	Glob Public Health	Include			Include
The impact of a prolonged ebola outbreak on measles elimination activities in Guinea, Liberia and Sierra Leone, 2014-2015	2020	B. G. Masresha, R. Luce, Jr., G. Weldegebriel, R. Katsande, A. Gasasira and R. Mihigo	Pan Afr Med J	Include			Doubtful	Not from peer-reviewed journal
The impact of COVID-19 lockdown in a developing country: narratives of self-employed women in Ndola, Zambia		N. Mathew, I. Deborah, T. Karonga and C. Rumbidzai	Health Care for Women International	Include			Include
The impact of the covid-19 pandemic on mental health: Early quarantine-related anxiety and its correlates among jordanians	2020	I. Massad, R. Al-Taher, F. Massad, M. Q. Al-Sabbagh, M. Haddad and M. Abufaraj	Eastern Mediterranean Health Journal	Exclude	Not specific to children and women		Exclude	Not from LICs or lower-MICs
The potential impact of the COVID-19 pandemic on child growth and development: a systematic review	2020	L. A. D. Araújo, C. F. Veloso, M. D. C. Souza, J. M. C. D. Azevedo and G. Tarro	Jornal de Pediatria	Include			Include
The Psychological Impact of Confinement Linked to the Coronavirus Epidemic COVID-19 in Algeria	2020	A. Madani, S. E. Boutebal and C. R. Bryant	Int J Environ Res Public Health	Exclude	Not specific to children and women		Include
The symbolic violence of 'outbreak': A mixed methods, quasi-experimental impact evaluation of social protection on Ebola survivor wellbeing	2017	E. T. Richardson, J. D. Kelly, O. Sesay, M. D. Drasher, I. K. Desai, R. Frankfurter, P. E. Farmer and M. B. Barrie	Soc Sci Med	Exclude	Not a lockdown measure of interest (NPI)		Include
The unequal impact of the coronavirus pandemic: Evidence from seventeen developing countries	2020	N. Bottan, B. Hoffmann and D. Vera-Cossio	PLoS One	Exclude	Not specific to children and women		Exclude	Impacts (of lockdown measures) not on non-health-related domains
To evaluate the effect of COVID-19 pandemic and national lockdown on patient care at a tertiary-care ophthalmology institute	2020	N. Babu, P. Kohli, C. Mishra, S. Sen, D. Arthur, D. Chhablani, G. Baliga and K. Ramasamy	Indian J Ophthalmol	Exclude	Not specific to children and women		Include
Trends of and factors associated with cesarean section related surgical site infections in Guinea	2019	A. Delamou, B. S. Camara, S. Sidibe, A. Camara, N. Dioubate, A. M. El Ayadi, K. Tayler-Smith, A. H. Beavogui, M. D. Balde and R. Zachariah	Journal of Public Health in Africa	Exclude	Not a lockdown measure of interest (NPI)		Exclude	Not a lockdown measure of interest (NPI)
Vulnerability of children in Botswana during COVID-19	2020	T. A. Samboma	International Social Work	Exclude	Not a research article		Doubtful
Women’s mental health: acute impact of COVID-19 pandemic on domestic violence	2020	S. Sediri, Y. Zgueb, S. Ouanes, U. Ouali, S. Bourgou, R. Jomli and F. Nacef	Archives of Women's Mental Health	Include			Include

## Sheet: Level 2 screening included
Title	Year	Authors	Journal	Responsible for data extraction
Association between Physical Activity and Mood States of Children and Adolescents in Social Isolation during the COVID-19 Epidemic	2020	X. Zhang, W. Zhu, S. Kang, L. Qiu, Z. Lu and Y. Sun	Int J Environ Res Public Health	Kevin	Exclude as it is from China - not LMIC
Attitudes and collateral psychological effects of COVID-19 in pregnant women in Colombia	2020	M. Parra-Saavedra, I. Villa-Villa, J. Pérez-Olivo, L. Guzman-Polania, P. Galvis-Centurion, Á. Cumplido-Romero, D. Santacruz-Vargas, E. Rivera-Moreno, S. Molina-Giraldo, H. Guillen-Burgos, E. Navarro, K. Flórez-Lozano, A. Barrero-Ortega, M. Sanz-Cortes and J. Miranda	Int J Gynaecol Obstet	Kevin	Exclude as it is not on a LMIC
Early impact of COVID-19 lockdown on children's sleep: a 4-week longitudinal study	2020	A. Dellagiulia, F. Lionetti, M. Fasolo, C. Verderame, A. Sperati and G. Alessandri	J Clin Sleep Med	Kevin	Exclude as it is not on a LMIC
Ebola response in Sierra Leone: The impact on children	2016	F. Fitzgerald, W. Awonuga, T. Shah and D. Youkee	J Infect	Nasir	Quality issues (see JBI form)
Impact of COVID-19 on mental health and physical load on women professionals: an online cross-sectional survey	2020	N. Sharma and H. Vaish	Health Care for Women International	Nasir	Quality issues (see JBI form)
Impact of the COVID-19 Pandemic on Partner Relationships and Sexual and Reproductive Health: Cross-Sectional, Online Survey Study	2020	G. Li, D. Tang, B. Song, C. Wang, S. Qunshan, C. Xu, H. Geng, H. Wu, X. He and Y. Cao	J Med Internet Res	Nasir	Exclude as it is from China - not LMIC
Maternal health after Ebola: unmet needs and barriers to healthcare in rural Sierra Leone	2020	J. W. T. Elston, K. Danis, N. Gray, K. West, K. Lokuge, B. Black, B. Stringer, A. S. Jimmisa, A. Biankoe, M. O. Sanko, D. S. Kazungu, S. Sang, A. Loof, C. Stephan and G. Caleo	Health Policy and Planning	Giuliano	Exclude because not related to a lockdown measure
Mental health and its correlates among children and adolescents during COVID-19 school closure: The importance of parent-child discussion	2021	S. Tang, M. Xiang, T. Cheung and Y. T. Xiang	Journal of Affective Disorders	Giuliano	Exclude as it is from China - not LMIC
Perceived stress, parental stress, and parenting during covid-19 lockdown: A preliminary study	2020	B. R. Sahithya, R. S. Kashyap and B. N. Roopesh	Journal of Indian Association for Child and Adolescent Mental Health	Giuliano	Quality issues (see JBI form)
Perspective of Oncology Patients During COVID-19 Pandemic: A Prospective Observational Study From India	2020	J. Ghosh, S. Ganguly, D. Mondal, P. Pandey, D. Dabkara and B. Biswas	JCO Glob Oncol	Giuliano	Exclude because not related to a lockdown measure
The effects of COVID-19 on the health and socio-economic security of sex workers in Nairobi, Kenya: Emerging intersections with HIV	2020	J. Kimani, J. Adhiambo, R. Kasiba, P. Mwangi, V. Were, J. Mathenge, P. Macharia, F. Cholette, S. Moore, S. Shaw, M. Becker, H. Musyoki, P. Bhattacharjee, S. Moses, K. R. Fowke, L. R. McKinnon and R. Lorway	Glob Public Health	Giuliano	Exclude as this is a commentary
The impact of a prolonged ebola outbreak on measles elimination activities in Guinea, Liberia and Sierra Leone, 2014-2015	2020	B. G. Masresha, R. Luce, Jr., G. Weldegebriel, R. Katsande, A. Gasasira and R. Mihigo	Pan Afr Med J	Giuliano	Quality issues (see JBI form)
The potential impact of the COVID-19 pandemic on child growth and development: a systematic review	2020	L. A. D. Araújo, C. F. Veloso, M. D. C. Souza, J. M. C. D. Azevedo and G. Tarro	Jornal de Pediatria	Giuliano	Quality issues (see JBI form)

## Sheet: Sheet3
Title	Year	Authors	Journal	Reason for exclusion
[Impact of COVID-19 on ophthalmology consultations: survey among 35 ophthalmologists]	2020	S. Louaya, O. Moustaine, M. Badaoui, Y. Hnach, A. Alaayoud and S. Chatoui	Pan Afr Med J	Other (please specify)
[Personal protective and healthcare seeking behaviors urban residents before and during an influenza pandemic in Beijing]	2009	J. H. Zhao, X. L. Zhou, Y. Su, X. H. Jiang, L. J. Zhang, H. L. Ma, G. Q. Shi, B. P. Zhu and G. Zeng	Zhonghua Liu Xing Bing Xue Za Zhi	Not from LICs or lower-MICs
A Longitudinal Study on the Emotional Impact Cause by the COVID-19 Pandemic Quarantine on General Population	2020	L. Canet-Juric, M. L. Andrés, M. del Valle, H. López-Morales, F. Poó, J. I. Galli, M. Yerro and S. Urquijo	Frontiers in Psychology	Not from LICs or lower-MICs
A pilot study on the perspectives of pediatric ophthalmologists and their patients towards online consultation during COVID-19 lockdown in India	2020	M. Kothari, V. Rathod, S. Sugathan and M. M. Kothari	Indian J Ophthalmol	Not from peer-reviewed journal
Adolescents' health in times of COVID-19: a scoping review	2020	W. A. Oliveira, J. L. D. Silva, A. L. M. Andrade, D. Micheli, D. M. Carlos and M. A. I. Silva	Cad Saude Publica	Other (please specify)
Assessment of a health facility based active case finding system for Ebola virus disease in Mbandaka, Democratic Republic of the Congo, June-July 2018	2019	A. Kunkel, M. Keita, B. Diallo, O. le Polain de Waroux, L. Subissi, B. Wague, R. Molala, P. Lonfandjo, S. B. Bokete, W. Perea and M. H. Djingarey	BMC Infect Dis	Not a lockdown measure of interest (NPI)
Behavioral and sociodemographic predictors of anxiety and depression in patients under epidemiological surveillance for COVID-19 in Ecuador	2020	C. Paz, G. Mascialino, L. Adana-Diaz, A. Rodriguez-Lorenzana, K. Simbana-Rivera, L. Gomez-Barreno, M. Troya, M. I. Paez, J. Cardenas, R. M. Gerstner and E. Ortiz-Prado	Plos One	Not from LICs or lower-MICs
Changing Pattern of Orthopaedic Trauma Admissions During COVID-19 Pandemic: Experience at a Tertiary Trauma Centre in India	2020	M. S. Dhillon, D. Kumar, U. C. Saini, H. Bhayana, N. R. Gopinathan and S. Aggarwal	Indian Journal of Orthopaedics	Not producing original scientific evidence
Coronavirus disease 2019 epidemic in impoverished area: Liangshan Yi autonomous prefecture as an example	2020	R. J. Liao, C. N. Ji-Ke, T. Zhang, Q. Liao, L. Li, T. Y. Zhu and S. Y. Bian	Infect Dis Poverty	Not from LICs or lower-MICs
Covid-19 and child health: confinement and its impact according to child professionals	2020	E. Valero Alzaga, U. Martín Roncero and A. Domínguez-Rodríguez	Revista espanola de salud publica	Other (please specify)
Covid-19 and the impacts on mental health: a sample from Rio Grande do Sul, Brazil	2020	M. Q. Duarte, M. Santo, C. P. Lima, J. P. Giordani and C. M. Trentini	Cien Saude Colet	Not from LICs or lower-MICs
COVID-19 Outbreak and Management Approach for Families with Children on Long-Term Kidney Replacement Therapy	2020	R. Zhao, Q. Zhou, X. W. Wang, C. H. Liu, M. Wang, Q. Yang, Y. H. Zhai, D. Q. Zhu, J. Chen, X. Y. Fang, X. S. Tang, H. Zhang, Q. Shen and H. Xu	Clin J Am Soc Nephrol	Not from LICs or lower-MICs
Decrease in Hospitalizations and Increase in Deaths during the Covid-19 Epidemic in a Pediatric Hospital, Yaounde-Cameroon and Prediction for the Coming Months	2020	D. Chelo, I. Mekone Nkwelle, F. Nguefack, H. D. Mbassi Awa, D. Enyama, S. Nguefack, D. Noukeu Njinkui, J. Tony Nengom, G. Nguefack-Tsague and P. O. Koki Ndombo	Fetal and Pediatric Pathology	Other (please specify)
Dermatologists and SARS-CoV-2: the impact of the pandemic on daily practice	2020	P. Gisondi, S. Piaserico, A. Conti and L. Naldi	J Eur Acad Dermatol Venereol	Not a lockdown measure of interest (NPI)
Descriptive epidemiology of traumatic injuries during the first lockdown period of COVID-19 crisis in iran: A multicenter study	2020	M. Khak, S. Shakiba, H. Rabie, R. Naseramini and M. H. Nabian	Asian Journal of Sports Medicine	Not from LICs or lower-MICs
Digital eye syndrome: COVID-19 lockdown side-effect?	2020	A. J. Munsamy and V. Chetty	S Afr Med J	Not a research article
Early impact of COVID-19 lockdown on children's sleep: a 4-week longitudinal study	2020	A. Dellagiulia, F. Lionetti, M. Fasolo, C. Verderame, A. Sperati and G. Alessandri	J Clin Sleep Med	Not a research article
Ebola haemorrhagic fever outbreak in Masindi District, Uganda: outbreak description and lessons learned	2011	M. Borchert, I. Mutyaba, M. D. Van Kerkhove, J. Lutwama, H. Luwaga, G. Bisoborwa, J. Turyagaruka, P. Pirard, N. Ndayimirije, P. Roddy and P. Van Der Stuyft	BMC Infect Dis	Not a research article
Exist or exit? Women business-owners in Bangladesh during COVID-19		J. Jaim	Gender Work and Organization	Impacts (of lockdown measures) not on non-health-related domains
Factors associated with people's behavior in social isolation during the COVID-19 pandemic	2020	A. C. V. Bezerra, C. Silva, F. R. G. Soares and J. Silva	Cien Saude Colet	Not from LICs or lower-MICs
Gendering COVID-19: Impact of the Pandemic on Women’s Burden of Unpaid Work in India	2020	P. Chauhan	Gender Issues	Impacts (of lockdown measures) not on non-health-related domains
How Health Inequality Affect Responses to the COVID-19 Pandemic in Sub-Saharan Africa	2020	Okoi, Obasesam1; Bwawa, Tatenda21 U of St Thomas	World Development	Impacts (of lockdown measures) not on non-health-related domains
How Prepared Are Nigerian Schools for Ebola Virus Disease Prevention and Control?	2014	A. W. Olalekan and E. Adeola	Annals of Global Health	Impacts (of lockdown measures) not on non-health-related domains
Impact assessment of non-pharmaceutical interventions against coronavirus disease 2019 and influenza in Hong Kong: an observational study	2020	B. J. Cowling, S. T. Ali, T. W. Y. Ng, T. K. Tsang, J. C. M. Li, M. W. Fong, Q. Y. Liao, M. Y. W. Kwan, S. L. Lee, S. S. Chiu, J. T. Wu, P. Wu and G. M. Leung	Lancet Public Health	Not from LICs or lower-MICs
Impact of a free care policy on the utilisation of health services during an Ebola outbreak in the Democratic Republic of Congo: an interrupted time-series analysis	2020	Y. W. Hung, M. R. Law, L. Cheng, S. Abramowitz, L. Alcayna-Stevens, G. Lurton, S. M. Mayaka, R. Olekhnovitch, G. Kyomba, H. Ruton, S. Y. Ramazani and K. A. Grepin	Bmj Global Health	Health service utilzation
Impact of Migration of Labour Force due to Global COVID-19 Pandemic with Reference to India	2020	A. Khanna	Journal of Health Management	Impacts (of lockdown measures) not on non-health-related domains
Impact of the COVID-19 Pandemic on Cardiologists in a Country with Limited Resources	2020	M. Elhadi, A. Alsoufi, M. A. Bin Zarti, S. Abulmida, N. Alnafati, N. Alfurjani, A. Khaled, M. Mansour, A. Msherghi, A. Tarek and H. A. Faraj	Glob Heart	Not a research article
Insights from COVID-19 cluster containment in Bhilwara District, Rajasthan	2020	B. Meghwal, S. Behera, A. C. Dhariwal, D. Saxena, R. Singh and S. Kumar	Indian J Public Health	Not a lockdown measure of interest (NPI)
Installing oncofertility programs for common cancers in limited resource settings (Repro-Can-OPEN Study): An extrapolation during the global crisis of Coronavirus (COVID-19) pandemic	2020	M. Salama, L. Ataman-Millhouse, M. Braham, K. Berjeb, M. Khrouf, J. K. Rodrigues, F. M. Reis, T. C. Silva, F. Sánchez, S. Romero, J. Smitz, L. Vásquez, M. Vega, F. Sobral, G. Terrado, M. G. Lombardi, A. Scarella, M. T. Bourlon, H. Verduzco-Aguirre, A. M. Sánchez, S. K. Adiga, P. Tholeti, K. S. Udupa, N. Mahajan, M. Patil, R. Dalvi, C. Venter, G. Demetriou, J. Geel, R. Quintana, G. Rodriguez, T. Q…	J Assist Reprod Genet	Not a lockdown measure of interest (NPI)
Knowledge and Attitudes of Population Living in Rural and Semi-Rural Areas towards Covid-19 :Case of the Menoua Division, Cameroon	2020	E. Zogning Makemjio, A. Tiotsia Tsapi, E. Défo Tamgno, G. B. Djeunang Dongho, G. Nguefack-Tsague, C. Montesano, V. Colizzi, G. Russo and M. Sanou Sobze	Ig Sanita Pubbl	Not a lockdown measure of interest (NPI)
Knowledge, attitudes and practices towards COVID-19 among young adults with Type 1 Diabetes Mellitus amid the nationwide lockdown in India: A cross-sectional survey	2020	R. Pal, U. Yadav, S. Grover, B. Saboo, A. Verma and S. K. Bhadada	Diabetes Res Clin Pract	Not a lockdown measure of interest (NPI)
Learning in times of lockdown: how Covid-19 is affecting education and food security in India	2020	M. Alvi and M. Gupta	Food Security	Not a research article
Medically Attended Outpatient Coronavirus Infections in Ecuadorean Children During the 20 Months Preceding Countrywide Lockdown Related to the SARS-CoV-2 Pandemic of 2020	2020	R. Sippy, E. O. Prado, F. Pizarro Fajardo, I. Hidalgo, G. V. Aguilar, C. A. Bonville, C. C. Aponte, M. S. Gómez, J. L. C. Aponte, M. B. Cordova, G. R. Polo, M. Suryadevara and J. B. Domachowske	Pediatr Infect Dis J	Not from LICs or lower-MICs
Missing during COVID-19 lockdown: Children with onset of type 1 diabetes	2020	D. Dayal, S. Gupta, D. Raithatha and M. Jayashree	Acta Paediatrica, International Journal of Paediatrics	Not a research article
Pandemic with COVID-19 and Families with Children with Chronic Respiratory Diseases	2020	T. Zorcec, T. Jakovska, V. Micevska, K. Boskovska and V. C. Cholakovska	Pril (Makedon Akad Nauk Umet Odd Med Nauki)	Not a research article
Perceived stress, parental stress, and parenting during covid-19 lockdown: A preliminary study	2020	B. R. Sahithya, R. S. Kashyap and B. N. Roopesh	Journal of Indian Association for Child and Adolescent Mental Health	Not from peer-reviewed journal
Polio in Afghanistan: The Current Situation amid COVID-19	2020	A. Ahmadi, M. Y. Essar, X. Lin, Y. A. Adebisi and D. E. Lucero-Prisno	Am J Trop Med Hyg	Not from LICs or lower-MICs
Potential Impact of the COVID-19 Pandemic on Sexual and Reproductive Health in Nepal	2020	M. C. Puri and L. Stone	Journal of Nepal Health Research Council	Not a research article
Predictors of Emotional Symptoms During Residential Lockdown due to the COVID-19 Pandemic in El Salvador	2020	C. I. Orellana and L. M. Orellana	Actualidades En Psicologia	Other (please specify)
Protecting children in low-income and middle-income countries from COVID-19	2020	S. Ahmed, T. Mvalo, S. Akech, A. Agweyu, K. Baker, N. Bar-Zeev, H. Campbell, W. Checkley, M. J. Chisti, T. Colbourn, S. Cunningham, T. Duke, M. English, A. G. Falade, N. S. Fancourt, A. S. Ginsburg, H. R. Graham, D. M. Gray, M. Gupta, L. Hammitt, A. C. Hesseling, S. Hooli, A. B. Johnson, C. King, M. A. Kirby, C. F. Lanata, N. Lufesi, G. A. Mackenzie, J. P. McCracken, P. P. Moschovis, H. Nair, O. …	BMJ Glob Health	Not a research article
Suffering in Silence: How COVID-19 School Closures Inhibit the Reporting of Child Maltreatment	2020	Baron, E Jason; Goldstein, Ezra G; Wallace, Cullen	Journal of Public Economics	Not from LICs or lower-MICs
Surviving stroke in an Ebola Treatment Centre	2015	P. Dhillon, S. McCarthy and M. Gibbs	BMJ Case Rep	Not a research article
Switching to teleconsultation for rheumatology in the wake of the COVID-19 pandemic: feasibility and patient response in India	2020	P. Shenoy, S. Ahmed, A. Paul, T. G. Skaria, J. Joby and B. Alias	Clin Rheumatol	Impacts (of lockdown measures) not on non-health-related domains
Tele-consultations and electronic medical records driven remote patient care: Responding to the COVID-19 lockdown in India	2020	A. V. Das, P. K. Rani and P. K. Vaddavalli	Indian J Ophthalmol	Not a lockdown measure of interest (NPI)
The impact of a prolonged ebola outbreak on measles elimination activities in Guinea, Liberia and Sierra Leone, 2014-2015	2020	B. G. Masresha, R. Luce, Jr., G. Weldegebriel, R. Katsande, A. Gasasira and R. Mihigo	Pan Afr Med J	Not from peer-reviewed journal
The impact of the covid-19 pandemic on mental health: Early quarantine-related anxiety and its correlates among jordanians	2020	I. Massad, R. Al-Taher, F. Massad, M. Q. Al-Sabbagh, M. Haddad and M. Abufaraj	Eastern Mediterranean Health Journal	Not from LICs or lower-MICs
The unequal impact of the coronavirus pandemic: Evidence from seventeen developing countries	2020	N. Bottan, B. Hoffmann and D. Vera-Cossio	PLoS One	Impacts (of lockdown measures) not on non-health-related domains
Trends of and factors associated with cesarean section related surgical site infections in Guinea	2019	A. Delamou, B. S. Camara, S. Sidibe, A. Camara, N. Dioubate, A. M. El Ayadi, K. Tayler-Smith, A. H. Beavogui, M. D. Balde and R. Zachariah	Journal of Public Health in Africa	Not a lockdown measure of interest (NPI)
Association between Physical Activity and Mood States of Children and Adolescents in Social Isolation during the COVID-19 Epidemic	2020	X. Zhang, W. Zhu, S. Kang, L. Qiu, Z. Lu and Y. Sun	Int J Environ Res Public Health	Exclude as it is from China - not LMIC
Attitudes and collateral psychological effects of COVID-19 in pregnant women in Colombia	2020	M. Parra-Saavedra, I. Villa-Villa, J. Pérez-Olivo, L. Guzman-Polania, P. Galvis-Centurion, Á. Cumplido-Romero, D. Santacruz-Vargas, E. Rivera-Moreno, S. Molina-Giraldo, H. Guillen-Burgos, E. Navarro, K. Flórez-Lozano, A. Barrero-Ortega, M. Sanz-Cortes and J. Miranda	Int J Gynaecol Obstet	Exclude as it is not on a LMIC
Early impact of COVID-19 lockdown on children's sleep: a 4-week longitudinal study	2020	A. Dellagiulia, F. Lionetti, M. Fasolo, C. Verderame, A. Sperati and G. Alessandri	J Clin Sleep Med	Exclude as it is not on a LMIC
Ebola response in Sierra Leone: The impact on children	2016	F. Fitzgerald, W. Awonuga, T. Shah and D. Youkee	J Infect	Quality issues (see JBI form)
Impact of COVID-19 on mental health and physical load on women professionals: an online cross-sectional survey	2020	N. Sharma and H. Vaish	Health Care for Women International	Quality issues (see JBI form)
Impact of the COVID-19 Pandemic on Partner Relationships and Sexual and Reproductive Health: Cross-Sectional, Online Survey Study	2020	G. Li, D. Tang, B. Song, C. Wang, S. Qunshan, C. Xu, H. Geng, H. Wu, X. He and Y. Cao	J Med Internet Res	Exclude as it is from China - not LMIC
Maternal health after Ebola: unmet needs and barriers to healthcare in rural Sierra Leone	2020	J. W. T. Elston, K. Danis, N. Gray, K. West, K. Lokuge, B. Black, B. Stringer, A. S. Jimmisa, A. Biankoe, M. O. Sanko, D. S. Kazungu, S. Sang, A. Loof, C. Stephan and G. Caleo	Health Policy and Planning	Exclude because not related to a lockdown measure
Mental health and its correlates among children and adolescents during COVID-19 school closure: The importance of parent-child discussion	2021	S. Tang, M. Xiang, T. Cheung and Y. T. Xiang	Journal of Affective Disorders	Exclude as it is from China - not LMIC
Perceived stress, parental stress, and parenting during covid-19 lockdown: A preliminary study	2020	B. R. Sahithya, R. S. Kashyap and B. N. Roopesh	Journal of Indian Association for Child and Adolescent Mental Health	Quality issues (see JBI form)
Perspective of Oncology Patients During COVID-19 Pandemic: A Prospective Observational Study From India	2020	J. Ghosh, S. Ganguly, D. Mondal, P. Pandey, D. Dabkara and B. Biswas	JCO Glob Oncol	Exclude because not related to a lockdown measure
The effects of COVID-19 on the health and socio-economic security of sex workers in Nairobi, Kenya: Emerging intersections with HIV	2020	J. Kimani, J. Adhiambo, R. Kasiba, P. Mwangi, V. Were, J. Mathenge, P. Macharia, F. Cholette, S. Moore, S. Shaw, M. Becker, H. Musyoki, P. Bhattacharjee, S. Moses, K. R. Fowke, L. R. McKinnon and R. Lorway	Glob Public Health	Exclude as this is a commentary
The impact of a prolonged ebola outbreak on measles elimination activities in Guinea, Liberia and Sierra Leone, 2014-2015	2020	B. G. Masresha, R. Luce, Jr., G. Weldegebriel, R. Katsande, A. Gasasira and R. Mihigo	Pan Afr Med J	Quality issues (see JBI form)
The potential impact of the COVID-19 pandemic on child growth and development: a systematic review	2020	L. A. D. Araújo, C. F. Veloso, M. D. C. Souza, J. M. C. D. Azevedo and G. Tarro	Jornal de Pediatria	Quality issues (see JBI form)
